# Supplementary material for: WMRCA + : a weighted majority rule-based clustering method for cancer subtype prediction using metabolic gene sets
Source: Hereditas. 2025 Jul 7;162:121. doi: 10.1186/s41065-025-00487-4 (PMC12235908; doi:10.1186/s41065-025-00487-4)
Supplement: Supplementary file 4 — Supplementary Material 4: File S1. Results of gene set variation analysis for LUAD and LUSC subtypes. [file 41065_2025_487_MOESM4_ESM.xls]

## Sheet: File_S1
File S1. Results of gene set variation analysis for LUAD and LUSC subtypes.
ID	logFC	AveExpr	t	P.Value	adj.P.Val	B
GOBP_NEUTRAL_LIPID_BIOSYNTHETIC_PROCESS	0.379604	-0.00586145	28.4564	5.99e-132	2.21e-129	290.677
GOMF_GLYCEROPHOSPHOLIPID_FLIPPASE_ACTIVITY	0.496561	-0.00823025	23.1472	8.34e-96	1.54e-93	207.738
GOBP_TRIGLYCERIDE_BIOSYNTHETIC_PROCESS	0.330647	-0.0147355	22.8114	1.38e-93	1.7e-91	202.643
GOBP_REGULATION_OF_PHOSPHOLIPID_TRANSLOCATION	0.584812	0.000410116	22.7368	4.3e-93	3.97e-91	201.514
GOMF_FATTY_ACID_LIGASE_ACTIVITY	0.364696	0.00232927	21.6138	9.37e-86	6.92e-84	184.679
GOMF_PHOSPHOLIPID_TRANSPORTER_ACTIVITY	0.288934	-0.0136876	21.2848	1.25e-83	7.68e-82	179.805
GOMF_MEDIUM_CHAIN_FATTY_ACID_COA_LIGASE_ACTIVITY	0.497646	0.0160103	21.1922	4.92e-83	2.59e-81	178.438
GOBP_FATTY_ACID_BETA_OXIDATION_USING_ACYL_COA_OXIDASE	0.422016	-0.0217115	20.6279	1.99e-79	9.19e-78	170.164
GOBP_NEGATIVE_REGULATION_OF_LOW_DENSITY_LIPOPROTEIN_PARTICLE_CLEARANCE	-0.501716	0.0052172	-20.4227	3.99e-78	1.64e-76	167.178
GOBP_PHOSPHOLIPID_TRANSPORT	0.245795	-0.00255044	19.6214	4.28e-73	1.58e-71	155.642
HP_HYPOLIPIDEMIA	0.404985	0.0449697	19.3955	1.08e-71	3.62e-70	152.427
GOBP_VERY_LONG_CHAIN_FATTY_ACID_CATABOLIC_PROCESS	0.465349	0.000436422	19.2367	1.03e-70	3.17e-69	150.177
GOBP_CELLULAR_TRIGLYCERIDE_HOMEOSTASIS	0.485307	-0.0130785	18.9576	5.35e-69	1.52e-67	146.246
GOBP_REGULATION_OF_LIPOPROTEIN_LIPASE_ACTIVITY	0.326288	0.0248602	18.54	1.87e-66	4.93e-65	140.413
GOCC_PHOSPHOLIPID_TRANSLOCATING_ATPASE_COMPLEX	0.455722	-0.00619622	17.9114	1.11e-62	2.74e-61	131.758
GOBP_POSITIVE_REGULATION_OF_PHOSPHOLIPID_TRANSLOCATION	0.508744	0.00582347	17.8847	1.61e-62	3.7e-61	131.395
GOBP_LIPID_MODIFICATION	0.193353	-0.0237351	17.6482	4.05e-61	8.79e-60	128.181
GOBP_REGULATION_OF_PHOSPHOLIPID_TRANSPORT	0.37084	-0.00416064	17.6309	5.12e-61	1.05e-59	127.948
GOBP_GALACTOLIPID_METABOLIC_PROCESS	0.382115	0.0236492	17.3803	1.53e-59	2.96e-58	124.57
GOBP_REGULATION_OF_MEMBRANE_LIPID_DISTRIBUTION	0.24452	-0.00543501	17.2375	1.04e-58	1.92e-57	122.657
GOBP_REGULATION_OF_LOW_DENSITY_LIPOPROTEIN_PARTICLE_CLEARANCE	-0.33679	0.0163699	-16.9614	4.18e-57	7.35e-56	118.982
GOBP_GALACTOLIPID_BIOSYNTHETIC_PROCESS	0.429282	-0.00579408	16.5305	1.24e-54	2.08e-53	113.317
GOBP_FATTY_ACID_HOMEOSTASIS	0.313729	-0.00422314	16.2163	7.48e-53	1.2e-51	109.237
GOBP_NEGATIVE_REGULATION_OF_FATTY_ACID_BETA_OXIDATION	0.446526	-0.0220679	16.1533	1.69e-52	2.6e-51	108.425
GOBP_LONG_CHAIN_FATTY_ACID_TRANSPORT	0.211842	0.0129297	16.0642	5.35e-52	7.89e-51	107.28
GOBP_SHORT_CHAIN_FATTY_ACID_METABOLIC_PROCESS	0.333813	-0.0249314	15.6213	1.55e-49	2.19e-48	101.643
GOBP_GLYCOSPHINGOLIPID_METABOLIC_PROCESS	0.22613	-0.00586202	15.5455	4.03e-49	5.51e-48	100.689
GOBP_LIPID_DROPLET_FORMATION	0.324041	-0.0204204	15.3616	4.09e-48	5.39e-47	98.3835
GOBP_TRIGLYCERIDE_METABOLIC_PROCESS	0.188202	0.014453	15.3488	4.81e-48	6.12e-47	98.2228
GOBP_NEUTRAL_LIPID_METABOLIC_PROCESS	0.181407	0.00375744	15.3111	7.71e-48	9.49e-47	97.7534
GOMF_LONG_CHAIN_FATTY_ACID_COA_LIGASE_ACTIVITY	0.29807	-0.0111923	15.2554	1.55e-47	1.84e-46	97.0602
HP_ANTIPHOSPHOLIPID_ANTIBODY_POSITIVITY	0.38203	0.0108654	15.0104	3.26e-46	3.76e-45	94.0292
GOMF_GLYCOLIPID_MANNOSYLTRANSFERASE_ACTIVITY	0.44343	-0.0218349	14.9758	5e-46	5.59e-45	93.604
GOMF_ATPASE_COUPLED_INTRAMEMBRANE_LIPID_TRANSPORTER_ACTIVITY	0.295409	-0.00459712	14.9514	6.76e-46	7.34e-45	93.304
GOBP_AMINOPHOSPHOLIPID_TRANSLOCATION	0.392068	-0.028079	14.9228	9.62e-46	9.86e-45	92.9538
GOMF_AMINOPHOSPHOLIPID_FLIPPASE_ACTIVITY	0.392068	-0.028079	14.9228	9.62e-46	9.86e-45	92.9538
GOBP_REGULATION_OF_PHOSPHOLIPID_BIOSYNTHETIC_PROCESS	0.302067	0.0107834	14.9059	1.18e-45	1.18e-44	92.7465
GOMF_INTRAMEMBRANE_LIPID_TRANSPORTER_ACTIVITY	0.260577	-0.00427016	14.8712	1.82e-45	1.73e-44	92.3219
HP_INTRAALVEOLAR_PHOSPHOLIPID_ACCUMULATION	0.426447	0.016888	14.8705	1.83e-45	1.73e-44	92.3126
GOBP_REGULATION_OF_FATTY_ACID_TRANSPORT	0.214038	0.00999867	14.784	5.3e-45	4.89e-44	91.2569
GOBP_POSITIVE_REGULATION_OF_LIPID_TRANSPORT	0.198596	0.0119436	14.7804	5.54e-45	4.99e-44	91.213
GOBP_REGULATION_OF_TRIGLYCERIDE_BIOSYNTHETIC_PROCESS	0.284646	-0.019019	14.636	3.23e-44	2.82e-43	89.4591
GOBP_LIPID_HOMEOSTASIS	0.180843	-0.0102159	14.6347	3.28e-44	2.82e-43	89.4441
GOBP_PHOSPHOLIPID_HOMEOSTASIS	0.296415	0.00330795	14.6164	4.1e-44	3.44e-43	89.2228
GOBP_REGULATION_OF_LIPOPOLYSACCHARIDE_MEDIATED_SIGNALING_PATHWAY	0.293861	0.00537227	14.5087	1.52e-43	1.24e-42	87.9228
GOBP_CELLULAR_RESPONSE_TO_FATTY_ACID	-0.232184	-0.00654786	-14.4522	3e-43	2.41e-42	87.2442
GOBP_REGULATION_OF_LONG_CHAIN_FATTY_ACID_IMPORT_INTO_CELL	0.334301	-0.0121445	14.4132	4.8e-43	3.77e-42	86.7762
GOBP_POSITIVE_REGULATION_OF_TRIGLYCERIDE_LIPASE_ACTIVITY	0.325718	0.0511124	14.3821	6.99e-43	5.37e-42	86.4032
GOBP_LIPOXYGENASE_PATHWAY	0.302959	-0.00345006	14.3626	8.83e-43	6.65e-42	86.1706
GOBP_PHOSPHOLIPID_CATABOLIC_PROCESS	0.21885	-0.00708935	14.3271	1.35e-42	9.99e-42	85.746
GOBP_FATTY_ACID_TRANSMEMBRANE_TRANSPORT	0.196972	-0.00941637	14.2096	5.53e-42	4e-41	84.3472
GOBP_CELLULAR_LIPID_CATABOLIC_PROCESS	0.167581	-0.00585269	13.9977	6.86e-41	4.87e-40	81.8441
GOBP_LIPID_TRANSLOCATION	0.21813	-0.00307525	13.7831	8.56e-40	5.96e-39	79.3364
GOBP_TRIGLYCERIDE_RICH_LIPOPROTEIN_PARTICLE_REMODELING	0.302129	0.0266489	13.6561	3.76e-39	2.52e-38	77.8648
GOBP_TRIGLYCERIDE_RICH_LIPOPROTEIN_PARTICLE_REMODELING	0.302129	0.0266489	13.6561	3.76e-39	2.52e-38	77.8648
GOMF_LIPID_PHOSPHATASE_ACTIVITY	0.293799	-0.0122943	13.6344	4.84e-39	3.19e-38	77.6138
GOBP_NEGATIVE_REGULATION_OF_LIPOPROTEIN_LIPASE_ACTIVITY	0.335201	0.0241788	13.568	1.05e-38	6.77e-38	76.8484
GOBP_POSITIVE_REGULATION_OF_PHOSPHOLIPID_METABOLIC_PROCESS	0.272832	0.0041111	13.558	1.17e-38	7.47e-38	76.7334
GOMF_PHOSPHOLIPID_BINDING	0.154961	-0.0134588	13.5503	1.28e-38	8.03e-38	76.6449
GOBP_INTRACELLULAR_LIPID_TRANSPORT	0.204048	-0.0238633	13.4739	3.1e-38	1.91e-37	75.769
HP_INCREASED_VLDL_CHOLESTEROL_CONCENTRATION	0.369311	-0.000112413	13.4367	4.76e-38	2.88e-37	75.3434
GOBP_LIPID_OXIDATION	0.191948	-0.0262936	13.4224	5.61e-38	3.34e-37	75.1807
GOBP_MEMBRANE_LIPID_CATABOLIC_PROCESS	0.217187	0.0106241	13.3176	1.86e-37	1.09e-36	73.9878
GOBP_PHOSPHOLIPID_DEPHOSPHORYLATION	0.204086	-0.0171327	13.2929	2.47e-37	1.42e-36	73.7073
GOBP_LONG_CHAIN_FATTY_ACID_METABOLIC_PROCESS	0.177565	-0.0133606	13.1948	7.55e-37	4.29e-36	72.5977
GOMF_LIPID_BINDING	0.145851	-0.00994299	13.1842	8.51e-37	4.76e-36	72.4784
GOBP_POSITIVE_REGULATION_OF_LIPOPOLYSACCHARIDE_MEDIATED_SIGNALING_PATHWAY	0.368216	0.00893255	12.9513	1.18e-35	6.48e-35	69.8706
GOBP_VERY_LOW_DENSITY_LIPOPROTEIN_PARTICLE_ASSEMBLY	0.268768	0.0262504	12.9104	1.86e-35	1.01e-34	69.4156
GOBP_REGULATION_OF_FATTY_ACID_OXIDATION	0.21031	-0.00802545	12.8507	3.62e-35	1.94e-34	68.7533
GOBP_LIPID_CATABOLIC_PROCESS	0.149178	-0.00258991	12.8461	3.81e-35	2.01e-34	68.7024
GOBP_GLYCEROPHOSPHOLIPID_CATABOLIC_PROCESS	0.208677	0.00266702	12.731	1.37e-34	7.11e-34	67.4338
GOBP_PHOSPHOLIPID_METABOLIC_PROCESS	0.139211	-0.0203854	12.6836	2.31e-34	1.19e-33	66.9129
GOBP_POSITIVE_REGULATION_OF_PHOSPHOLIPID_BIOSYNTHETIC_PROCESS	0.29	0.00516424	12.6557	3.14e-34	1.59e-33	66.6079
GOBP_FATTY_ACID_METABOLIC_PROCESS	0.147738	-0.0130194	12.4716	2.37e-33	1.18e-32	64.6034
GOBP_CALCIUM_ACTIVATED_PHOSPHOLIPID_SCRAMBLING	0.342331	-0.00689959	12.455	2.84e-33	1.4e-32	64.4245
HP_HYPOTRIGLYCERIDEMIA	0.295161	0.0244547	12.4535	2.88e-33	1.4e-32	64.4086
GOBP_NEGATIVE_REGULATION_OF_FATTY_ACID_OXIDATION	0.279688	-0.0338599	12.4105	4.6e-33	2.21e-32	63.9435
GOBP_POSITIVE_REGULATION_OF_LIPID_LOCALIZATION	0.16629	0.00797386	12.2539	2.51e-32	1.19e-31	62.2621
GOBP_REGULATION_OF_LONG_CHAIN_FATTY_ACID_IMPORT_ACROSS_PLASMA_MEMBRANE	0.315731	-0.00374726	12.2043	4.27e-32	1.99e-31	61.733
GOBP_FATTY_ACID_CATABOLIC_PROCESS	0.178693	-0.0221813	12.2001	4.47e-32	2.06e-31	61.6879
GOMF_APOLIPOPROTEIN_BINDING	-0.237793	-0.00730245	-12.1727	5.99e-32	2.73e-31	61.3967
GOMF_LIPOPROTEIN_LIPASE_ACTIVITY	0.338297	0.00793259	11.9947	3.99e-31	1.8e-30	59.5147
GOBP_NEGATIVE_REGULATION_OF_PHOSPHOLIPID_METABOLIC_PROCESS	0.340282	0.025829	11.8496	1.85e-30	8.21e-30	57.9957
GOBP_REGULATION_OF_LIPID_TRANSPORT	0.146761	0.00606897	11.772	4.16e-30	1.83e-29	57.1886
GOBP_POSITIVE_REGULATION_OF_CHOLESTEROL_ESTERIFICATION	0.280898	0.0105042	11.7511	5.18e-30	2.25e-29	56.9723
GOBP_FATTY_ACID_BETA_OXIDATION	0.184444	-0.0253217	11.7147	7.57e-30	3.25e-29	56.5964
GOBP_NEGATIVE_REGULATION_OF_FATTY_ACID_METABOLIC_PROCESS	0.187633	-0.00622842	11.6649	1.27e-29	5.39e-29	56.0827
GOBP_GLYCEROLIPID_METABOLIC_PROCESS	0.125139	-0.0142534	11.6215	1.99e-29	8.35e-29	55.6368
GOBP_FATTY_ACID_TRANSPORT	0.137922	0.00197581	11.6096	2.25e-29	9.34e-29	55.5138
GOBP_INTESTINAL_LIPID_ABSORPTION	-0.210723	0.0241915	-11.4729	9.2e-29	3.77e-28	54.1188
GOBP_REGULATION_OF_CHOLESTEROL_BIOSYNTHETIC_PROCESS	-0.216201	-0.0275268	-11.3765	2.47e-28	1e-27	53.1413
HP_HYPERTRIGLYCERIDEMIA	0.159026	-0.00433954	11.3292	3.99e-28	1.6e-27	52.6646
GOBP_GLYCEROLIPID_CATABOLIC_PROCESS	0.153578	0.0120027	11.3262	4.11e-28	1.63e-27	52.6348
HP_FATTY_REPLACEMENT_OF_SKELETAL_MUSCLE	-0.212954	-0.0290214	-11.3192	4.41e-28	1.73e-27	52.5642
GOBP_POSITIVE_REGULATION_OF_SEQUESTERING_OF_TRIGLYCERIDE	0.254916	0.0148894	11.202	1.44e-27	5.56e-27	51.3899
GOBP_POSITIVE_REGULATION_OF_FATTY_ACID_BIOSYNTHETIC_PROCESS	0.198664	0.0284609	11.2018	1.45e-27	5.56e-27	51.3879
GOBP_FATTY_ACID_BIOSYNTHETIC_PROCESS	0.136905	-0.00477872	11.1633	2.13e-27	8.1e-27	51.004
GOBP_SHORT_CHAIN_FATTY_ACID_CATABOLIC_PROCESS	0.284919	-0.0445829	11.1616	2.16e-27	8.15e-27	50.9878
GOBP_GLYCOLIPID_CATABOLIC_PROCESS	0.233549	0.0271051	11.1051	3.81e-27	1.42e-26	50.4266
GOBP_LIPID_LOCALIZATION	0.12297	-0.00435137	11.0459	6.88e-27	2.54e-26	49.8411
GOCC_SPHERICAL_HIGH_DENSITY_LIPOPROTEIN_PARTICLE	0.272682	0.00210694	10.9773	1.36e-26	4.97e-26	49.1657
GOBP_REGULATION_OF_TRIGLYCERIDE_METABOLIC_PROCESS	0.171677	0.00925277	10.9046	2.79e-26	1.01e-25	48.4537
GOMF_GLYCOLIPID_BINDING	0.19908	-0.00839811	10.8423	5.15e-26	1.85e-25	47.8469
GOBP_PROTEIN_LIPID_COMPLEX_SUBUNIT_ORGANIZATION	0.170777	0.0169603	10.733	1.5e-25	5.32e-25	46.7877
GOBP_GLYCOSPHINGOLIPID_BIOSYNTHETIC_PROCESS	0.181207	0.00157246	10.6475	3.44e-25	1.21e-24	45.9659
GOBP_VERY_LONG_CHAIN_FATTY_ACID_METABOLIC_PROCESS	0.174345	-0.01712	10.5565	8.27e-25	2.88e-24	45.0973
GOBP_REGULATION_OF_LIPID_TRANSPORTER_ACTIVITY	0.303065	0.0326416	10.5479	8.98e-25	3.1e-24	45.0152
GOBP_FATTY_ACID_DERIVATIVE_BIOSYNTHETIC_PROCESS	0.148991	-0.0204292	10.322	7.73e-24	2.64e-23	42.8845
GOBP_AMINOPHOSPHOLIPID_TRANSPORT	0.261104	-0.0204923	10.2343	1.76e-23	5.97e-23	42.0683
GOBP_ANTIGEN_PROCESSING_AND_PRESENTATION_ENDOGENOUS_LIPID_ANTIGEN_VIA_MHC_CLASS_IB	0.378284	-0.0046755	10.117	5.27e-23	1.75e-22	40.9843
GOMF_LIPID_ANTIGEN_BINDING	0.378284	-0.0046755	10.117	5.27e-23	1.75e-22	40.9843
GOBP_CELLULAR_LIPID_METABOLIC_PROCESS	0.108266	-0.0121063	10.0527	9.56e-23	3.15e-22	40.3947
GOBP_LAMELLIPODIUM_MORPHOGENESIS	-0.197181	-0.00754198	-9.99236	1.67e-22	5.45e-22	39.844
GOBP_REGULATION_OF_LIPID_LOCALIZATION	0.125685	0.00411528	9.96439	2.16e-22	6.98e-22	39.5897
GOBP_ANTIGEN_PROCESSING_AND_PRESENTATION_OF_LIPID_ANTIGEN_VIA_MHC_CLASS_IB	0.310293	-0.00455975	9.89049	4.24e-22	1.36e-21	38.9207
GOBP_DETECTION_OF_BACTERIAL_LIPOPROTEIN	0.324538	0.0148868	9.86706	5.25e-22	1.67e-21	38.7094
GOBP_LIPOXIN_METABOLIC_PROCESS	0.253583	0.000170465	9.81739	8.25e-22	2.6e-21	38.2629
GOBP_LIPOSACCHARIDE_METABOLIC_PROCESS	0.13325	-0.0107104	9.79449	1.02e-21	3.18e-21	38.0577
GOBP_PROTEIN_LIPID_COMPLEX_ASSEMBLY	0.1574	0.0197834	9.6885	2.64e-21	8.18e-21	37.1131
GOBP_REGULATION_OF_VERY_LOW_DENSITY_LIPOPROTEIN_PARTICLE_CLEARANCE	0.313853	0.040208	9.64581	3.87e-21	1.19e-20	36.735
GOBP_REGULATION_OF_TRIGLYCERIDE_CATABOLIC_PROCESS	0.185864	0.0331128	9.63634	4.21e-21	1.28e-20	36.6513
GOBP_SPHINGOLIPID_METABOLIC_PROCESS	0.125435	-0.00421774	9.57722	7.13e-21	2.16e-20	36.1305
GOBP_POSITIVE_REGULATION_OF_LIPID_BIOSYNTHETIC_PROCESS	0.133046	0.00710326	9.56414	8.01e-21	2.4e-20	36.0157
GOMF_LONG_CHAIN_FATTY_ACYL_COA_BINDING	-0.250848	-0.0241757	-9.49739	1.45e-20	4.3e-20	35.4315
GOBP_POSITIVE_REGULATION_OF_LIPOPROTEIN_METABOLIC_PROCESS	0.277235	-0.0416869	9.48093	1.67e-20	4.94e-20	35.288
GOBP_POSITIVE_REGULATION_OF_LIPID_METABOLIC_PROCESS	0.129023	0.0104226	9.4749	1.76e-20	5.17e-20	35.2354
GOBP_NEGATIVE_REGULATION_OF_TRIGLYCERIDE_METABOLIC_PROCESS	0.232728	0.018386	9.46148	1.99e-20	5.77e-20	35.1187
GOBP_POSITIVE_REGULATION_OF_TRIGLYCERIDE_METABOLIC_PROCESS	0.176418	0.00121195	9.42915	2.64e-20	7.6e-20	34.8378
GOBP_LOW_DENSITY_LIPOPROTEIN_PARTICLE_REMODELING	0.215391	0.0158497	9.40644	3.22e-20	9.21e-20	34.6411
GOBP_LIPID_METABOLIC_PROCESS	0.0994494	-0.00909741	9.39858	3.45e-20	9.73e-20	34.5731
GOBP_RESPONSE_TO_LIPOTEICHOIC_ACID	0.252287	0.0133267	9.39842	3.45e-20	9.73e-20	34.5717
GOBP_NEGATIVE_REGULATION_OF_LIPOPROTEIN_PARTICLE_CLEARANCE	-0.215616	0.0178848	-9.39195	3.65e-20	1.02e-19	34.5158
GOBP_POSITIVE_REGULATION_OF_LIPID_CATABOLIC_PROCESS	0.149901	0.0194851	9.25625	1.19e-19	3.3e-19	33.3499
GOBP_RESPONSE_TO_BACTERIAL_LIPOPROTEIN	0.274602	0.0106021	9.22104	1.61e-19	4.44e-19	33.0498
GOBP_FATTY_ACID_DERIVATIVE_METABOLIC_PROCESS	0.126813	-0.0183531	9.20337	1.88e-19	5.13e-19	32.8995
GOMF_FATTY_ACID_DERIVATIVE_BINDING	0.167774	-0.0210602	9.19887	1.95e-19	5.29e-19	32.8613
GOMF_HIGH_DENSITY_LIPOPROTEIN_PARTICLE_BINDING	-0.213216	-0.00207301	-9.18751	2.15e-19	5.79e-19	32.7649
GOMF_LIPOPEPTIDE_BINDING	0.281755	0.0149671	9.183	2.24e-19	5.98e-19	32.7265
GOBP_PROTEIN_LIPOYLATION	-0.271175	-0.0392398	-9.17321	2.43e-19	6.45e-19	32.6436
GOBP_POSITIVE_REGULATION_OF_SPHINGOLIPID_BIOSYNTHETIC_PROCESS	0.204654	-0.00394049	9.15697	2.79e-19	7.37e-19	32.506
GOBP_REGULATION_OF_PROTEIN_LIPIDATION	0.234466	-0.023648	9.10479	4.36e-19	1.14e-18	32.0656
GOBP_REGULATION_OF_CHOLESTEROL_ESTERIFICATION	0.198968	0.0109158	9.08792	5.04e-19	1.31e-18	31.9237
GOBP_MEDIUM_CHAIN_FATTY_ACID_METABOLIC_PROCESS	-0.186011	-0.0245041	-9.04893	7.02e-19	1.81e-18	31.5966
GOBP_CELLULAR_SPHINGOLIPID_HOMEOSTASIS	0.257116	-0.0312114	8.97847	1.27e-18	3.26e-18	31.0083
GOBP_APOLIPOPROTEIN_A_I_MEDIATED_SIGNALING_PATHWAY	0.272409	-0.00311549	8.96882	1.38e-18	3.52e-18	30.9281
GOMF_SPHINGOLIPID_BINDING	0.15804	-0.0046721	8.87644	3e-18	7.58e-18	30.1636
GOMF_CHOLESTEROL_BINDING	0.130093	-0.00838354	8.82358	4.66e-18	1.17e-17	29.7292
GOBP_LIPOPOLYSACCHARIDE_MEDIATED_SIGNALING_PATHWAY	0.172199	0.00324275	8.70054	1.29e-17	3.21e-17	28.7266
GOBP_LIPID_GLYCOSYLATION	0.190926	0.00461712	8.68246	1.49e-17	3.69e-17	28.5803
GOBP_POSITIVE_REGULATION_OF_FATTY_ACID_METABOLIC_PROCESS	0.129826	0.0351394	8.67543	1.58e-17	3.89e-17	28.5235
GOBP_NEGATIVE_REGULATION_OF_CHOLESTEROL_EFFLUX	0.258271	0.00557092	8.63053	2.28e-17	5.57e-17	28.1617
GOBP_REGULATION_OF_SEQUESTERING_OF_TRIGLYCERIDE	0.181869	-0.00318913	8.58732	3.24e-17	7.87e-17	27.8149
GOBP_REGULATION_OF_RECEPTOR_MEDIATED_ENDOCYTOSIS_INVOLVED_IN_CHOLESTEROL_TRANSPORT	-0.270775	0.00380838	-8.57376	3.62e-17	8.73e-17	27.7064
GOMF_CALCIUM_DEPENDENT_PHOSPHOLIPID_BINDING	0.126791	0.00298048	8.5394	4.78e-17	1.15e-16	27.4322
GOMF_BIOACTIVE_LIPID_RECEPTOR_ACTIVITY	-0.184944	0.014387	-8.51861	5.65e-17	1.35e-16	27.2667
GOBP_REGULATION_OF_SPHINGOLIPID_BIOSYNTHETIC_PROCESS	0.159499	-0.0168624	8.49046	7.09e-17	1.68e-16	27.0431
GOBP_REGULATION_OF_LAMELLIPODIUM_ORGANIZATION	-0.130753	-0.011334	-8.32487	2.66e-16	6.24e-16	25.7414
GOBP_REGULATION_OF_CHOLESTEROL_METABOLIC_PROCESS	-0.142254	-0.0212996	-8.31187	2.94e-16	6.88e-16	25.6401
GOBP_REGULATION_OF_CHOLESTEROL_EFFLUX	0.142494	0.00227733	8.28149	3.74e-16	8.65e-16	25.4041
GOBP_REGULATION_OF_LIPOPROTEIN_PARTICLE_CLEARANCE	-0.149376	0.023296	-8.28123	3.75e-16	8.65e-16	25.4021
GOBP_FATTY_ACYL_COA_BIOSYNTHETIC_PROCESS	-0.139905	-0.0357767	-8.25994	4.43e-16	1.02e-15	25.2371
GOBP_FATTY_ACID_ELONGATION	-0.18239	-0.0356347	-8.254	4.64e-16	1.06e-15	25.1911
GOMF_LIPID_TRANSPORTER_ACTIVITY	0.10233	-0.00788546	8.17649	8.52e-16	1.93e-15	24.594
GOBP_NEUTRAL_LIPID_CATABOLIC_PROCESS	0.116841	0.0320691	8.1634	9.43e-16	2.12e-15	24.4936
GOBP_RECEPTOR_MEDIATED_ENDOCYTOSIS_INVOLVED_IN_CHOLESTEROL_TRANSPORT	-0.225112	-0.00825523	-7.98425	3.75e-15	8.39e-15	23.1344
GOBP_TRIGLYCERIDE_RICH_LIPOPROTEIN_PARTICLE_CLEARANCE	0.218418	0.0401811	7.9359	5.42e-15	1.2e-14	22.772
GOBP_TRIGLYCERIDE_RICH_LIPOPROTEIN_PARTICLE_CLEARANCE	0.218418	0.0401811	7.9359	5.42e-15	1.2e-14	22.772
GOBP_POSITIVE_REGULATION_OF_TRIGLYCERIDE_BIOSYNTHETIC_PROCESS	0.173649	-0.0157965	7.89888	7.18e-15	1.58e-14	22.496
GOBP_NEGATIVE_REGULATION_OF_LIPID_CATABOLIC_PROCESS	0.141545	0.00712678	7.85997	9.62e-15	2.1e-14	22.2071
GOBP_VERY_LOW_DENSITY_LIPOPROTEIN_PARTICLE_CLEARANCE	0.209201	0.0521609	7.85147	1.03e-14	2.23e-14	22.1441
GOBP_PLASMA_MEMBRANE_PHOSPHOLIPID_SCRAMBLING	0.145051	0.0136021	7.80179	1.49e-14	3.21e-14	21.7774
GOBP_CELLULAR_RESPONSE_TO_LOW_DENSITY_LIPOPROTEIN_PARTICLE_STIMULUS	-0.168148	0.00336359	-7.77681	1.8e-14	3.85e-14	21.5938
GOMF_APOLIPOPROTEIN_RECEPTOR_BINDING	-0.206719	-0.0172706	-7.77084	1.88e-14	4e-14	21.55
GOBP_N_TERMINAL_PROTEIN_LIPIDATION	-0.202203	-0.0328776	-7.67802	3.74e-14	7.93e-14	20.8729
GOMF_ATPASE_COUPLED_LIPID_TRANSMEMBRANE_TRANSPORTER_ACTIVITY	-0.219049	-0.00706544	-7.63424	5.16e-14	1.09e-13	20.556
HP_INCREASED_CEREBRAL_LIPOFUSCIN	0.201346	-0.00489214	7.62992	5.33e-14	1.12e-13	20.5247
GOBP_REGULATION_OF_LIPOPROTEIN_METABOLIC_PROCESS	0.149045	-0.021005	7.52698	1.13e-13	2.35e-13	19.7864
GOCC_TRIGLYCERIDE_RICH_PLASMA_LIPOPROTEIN_PARTICLE	0.144434	0.0316927	7.43818	2.14e-13	4.4e-13	19.1567
GOCC_TRIGLYCERIDE_RICH_PLASMA_LIPOPROTEIN_PARTICLE	0.144434	0.0316927	7.43818	2.14e-13	4.4e-13	19.1567
GOBP_GLYCEROPHOSPHOLIPID_METABOLIC_PROCESS	0.0842167	-0.0237103	7.43804	2.15e-13	4.4e-13	19.1558
GOBP_LIPID_EXPORT_FROM_CELL	0.102183	0.00949143	7.39078	3.01e-13	6.14e-13	18.8233
GOBP_REGULATION_OF_FATTY_ACID_BIOSYNTHETIC_PROCESS	0.10516	0.0122623	7.34265	4.24e-13	8.6e-13	18.4868
GOBP_REGULATION_OF_LIPOPHAGY	0.216387	-0.00721937	7.30431	5.57e-13	1.12e-12	18.2202
GOBP_FATTY_ACID_ELONGATION_SATURATED_FATTY_ACID	-0.198695	-0.0269057	-7.30335	5.6e-13	1.12e-12	18.2134
GOMF_LIPOPOLYSACCHARIDE_IMMUNE_RECEPTOR_ACTIVITY	0.241029	0.0176069	7.28903	6.2e-13	1.24e-12	18.1142
GOBP_REGULATION_OF_VERY_LOW_DENSITY_LIPOPROTEIN_PARTICLE_REMODELING	0.198342	-0.00499098	7.28764	6.26e-13	1.24e-12	18.1046
GOMF_FATTY_ACID_OMEGA_HYDROXYLASE_ACTIVITY	0.224898	-0.0330353	7.26579	7.3e-13	1.44e-12	17.9535
GOBP_LONG_CHAIN_FATTY_ACID_IMPORT_INTO_CELL	0.137736	-0.0129983	7.23086	9.34e-13	1.83e-12	17.7128
GOBP_CELLULAR_RESPONSE_TO_OXIDISED_LOW_DENSITY_LIPOPROTEIN_PARTICLE_STIMULUS	0.182889	0.00625013	7.21789	1.02e-12	2e-12	17.6237
GOBP_POSITIVE_REGULATION_OF_LAMELLIPODIUM_ASSEMBLY	-0.12563	-0.00765092	-7.21003	1.08e-12	2.1e-12	17.5697
GOCC_HIGH_DENSITY_LIPOPROTEIN_PARTICLE	0.140833	0.0200939	7.16491	1.48e-12	2.86e-12	17.2612
HP_LIPOMA	-0.132937	-0.0167602	-7.13253	1.85e-12	3.56e-12	17.0408
GOBP_REGULATION_OF_LAMELLIPODIUM_ASSEMBLY	-0.117243	-0.006199	-7.12476	1.95e-12	3.74e-12	16.9881
GOBP_LIPID_BIOSYNTHETIC_PROCESS	0.0776514	-0.0184479	7.08942	2.49e-12	4.75e-12	16.7488
GOBP_POSITIVE_REGULATION_OF_TRIGLYCERIDE_CATABOLIC_PROCESS	0.158284	0.0351447	7.06281	3e-12	5.67e-12	16.5694
GOBP_NEGATIVE_REGULATION_OF_LIPOPOLYSACCHARIDE_MEDIATED_SIGNALING_PATHWAY	0.162581	-0.00277768	7.01947	4.03e-12	7.59e-12	16.2785
GOBP_NEGATIVE_REGULATION_OF_SPHINGOLIPID_BIOSYNTHETIC_PROCESS	0.181327	-0.0327841	6.9871	5.03e-12	9.41e-12	16.0623
GOBP_SEQUESTERING_OF_TRIGLYCERIDE	0.140682	0.00322863	6.96202	5.96e-12	1.11e-11	15.8953
GOMF_PHOSPHOLIPID_TRANSFER_ACTIVITY	0.125838	-0.0280347	6.9409	6.88e-12	1.28e-11	15.7552
HP_NEOPLASM_OF_FATTY_TISSUE	-0.108613	-0.0291613	-6.90216	8.93e-12	1.65e-11	15.4992
GOBP_GLYCEROLIPID_BIOSYNTHETIC_PROCESS	0.0793405	-0.0271599	6.85461	1.23e-11	2.26e-11	15.1867
GOMF_GLYCOSPHINGOLIPID_BINDING	0.172121	0.0100339	6.83262	1.42e-11	2.6e-11	15.0429
GOBP_NEGATIVE_REGULATION_OF_TRIGLYCERIDE_CATABOLIC_PROCESS	0.191409	0.0353344	6.81126	1.64e-11	2.98e-11	14.9036
GOBP_REGULATION_OF_LIPID_CATABOLIC_PROCESS	0.097094	0.00435873	6.7524	2.42e-11	4.38e-11	14.5218
GOBP_MEMBRANE_LIPID_METABOLIC_PROCESS	0.0866637	-0.0135437	6.74918	2.48e-11	4.46e-11	14.501
GOCC_INTERMEDIATE_DENSITY_LIPOPROTEIN_PARTICLE	0.199665	0.0333228	6.57748	7.59e-11	1.36e-10	13.4051
GOBP_INTERMEMBRANE_LIPID_TRANSFER	0.0957625	-0.0158807	6.55815	8.6e-11	1.53e-10	13.2834
GOMF_LIPID_TRANSFER_ACTIVITY	0.0957625	-0.0158807	6.55815	8.6e-11	1.53e-10	13.2834
HP_MULTIPLE_LIPOMAS	-0.108003	-0.0177073	-6.53022	1.03e-10	1.82e-10	13.108
GOBP_POSITIVE_REGULATION_OF_LIPID_STORAGE	0.119621	0.0174413	6.50486	1.21e-10	2.13e-10	12.9494
GOBP_SPHINGOLIPID_BIOSYNTHETIC_PROCESS	0.0865409	-0.0148019	6.44823	1.74e-10	3.03e-10	12.5972
GOBP_CELLULAR_RESPONSE_TO_BACTERIAL_LIPOPROTEIN	0.209477	0.0173878	6.44588	1.76e-10	3.07e-10	12.5827
HP_FINGERPRINT_INTRACELLULAR_ACCUMULATION_OF_AUTOFLUORESCENT_LIPOPIGMENT_STORAGE_MATERIAL	0.183065	-0.0233401	6.41519	2.14e-10	3.71e-10	12.3931
HP_SUBCUTANEOUS_LIPOMA	-0.163237	-0.0287166	-6.29441	4.56e-10	7.85e-10	11.6551
GOBP_NEGATIVE_REGULATION_OF_CHOLESTEROL_METABOLIC_PROCESS	-0.181258	-0.0179279	-6.20646	7.84e-10	1.35e-09	11.1259
GOCC_PROTEIN_LIPID_COMPLEX	0.108214	0.0131186	6.14835	1.12e-09	1.91e-09	10.78
GOBP_LIPID_DIGESTION	-0.106219	0.0440674	-6.08873	1.6e-09	2.73e-09	10.4283
GOBP_LAMELLIPODIUM_ORGANIZATION	-0.0886196	-0.0178048	-6.05155	2e-09	3.39e-09	10.2106
GOBP_NEGATIVE_REGULATION_OF_FATTY_ACID_BIOSYNTHETIC_PROCESS	0.116185	-0.0164145	5.99129	2.87e-09	4.84e-09	9.86034
GOBP_POSITIVE_REGULATION_OF_LAMELLIPODIUM_ORGANIZATION	-0.0991067	-0.0101009	-5.97471	3.17e-09	5.32e-09	9.76454
GOBP_LOW_DENSITY_LIPOPROTEIN_RECEPTOR_PARTICLE_METABOLIC_PROCESS	-0.128662	-0.015519	-5.96977	3.26e-09	5.45e-09	9.73609
HP_ABNORMAL_CIRCULATING_FATTY_ACID_CONCENTRATION	0.101832	-0.0301458	5.96217	3.41e-09	5.68e-09	9.69226
GOBP_REGULATION_OF_FATTY_ACID_BETA_OXIDATION	0.111208	0.00230871	5.84742	6.69e-09	1.11e-08	9.03741
GOBP_PHOSPHOLIPID_EFFLUX	0.13091	0.0255265	5.8304	7.39e-09	1.22e-08	8.94129
GOBP_POSITIVE_REGULATION_OF_LOW_DENSITY_LIPOPROTEIN_RECEPTOR_ACTIVITY	-0.169371	-0.0199972	-5.81101	8.27e-09	1.36e-08	8.8321
GOBP_LIPOPROTEIN_LOCALIZATION	0.129079	-0.00334324	5.75977	1.11e-08	1.81e-08	8.54524
HP_ABNORMAL_CIRCULATING_LIPID_CONCENTRATION	0.0666016	-0.020568	5.72294	1.37e-08	2.23e-08	8.34047
HP_HYPERLIPIDEMIA	0.0751467	-0.000193217	5.68083	1.74e-08	2.82e-08	8.10789
GOMF_SPHINGOLIPID_TRANSPORTER_ACTIVITY	0.105663	-0.0073353	5.41723	7.53e-08	1.21e-07	6.68878
GOBP_LIPID_DROPLET_ORGANIZATION	0.0910971	-0.0311729	5.41332	7.69e-08	1.23e-07	6.66824
GOBP_NEGATIVE_REGULATION_OF_LAMELLIPODIUM_ASSEMBLY	-0.184719	-0.0101732	-5.402	8.18e-08	1.31e-07	6.60874
GOMF_LIPID_KINASE_ACTIVITY	-0.136248	-0.018919	-5.35582	1.05e-07	1.67e-07	6.36733
GOBP_POSITIVE_REGULATION_OF_CHOLESTEROL_EFFLUX	0.102824	0.00575412	5.34792	1.1e-07	1.73e-07	6.32623
GOCC_LIPOPOLYSACCHARIDE_RECEPTOR_COMPLEX	0.168433	0.0121103	5.3111	1.33e-07	2.1e-07	6.13539
GOBP_FATTY_ACID_ALPHA_OXIDATION	0.136582	-0.00722592	5.30456	1.38e-07	2.17e-07	6.10165
HP_INCREASED_MUSCLE_LIPID_CONTENT	0.0891055	0.00209635	5.29039	1.49e-07	2.33e-07	6.02859
GOMF_APOLIPOPROTEIN_A_I_BINDING	-0.146301	-0.0100447	-5.23626	1.99e-07	3.09e-07	5.75141
GOBP_PROTEIN_TRANSPORT_WITHIN_LIPID_BILAYER	0.139354	-0.000734799	5.21261	2.25e-07	3.49e-07	5.63112
GOBP_LIPOPROTEIN_CATABOLIC_PROCESS	0.106563	-0.0143725	5.15982	2.96e-07	4.58e-07	5.36454
GOBP_REGULATION_OF_PHOSPHOLIPID_CATABOLIC_PROCESS	0.143593	-0.00932322	5.15758	3e-07	4.61e-07	5.35328
GOBP_MEDIUM_CHAIN_FATTY_ACID_BIOSYNTHETIC_PROCESS	-0.139259	-0.0445032	-5.03515	5.63e-07	8.62e-07	4.74514
GOBP_LONG_CHAIN_FATTY_ACID_CATABOLIC_PROCESS	-0.142422	0.0115626	-5.03099	5.75e-07	8.77e-07	4.72473
GOBP_RESPONSE_TO_DIACYL_BACTERIAL_LIPOPEPTIDE	0.1771	0.0225456	4.98173	7.38e-07	1.12e-06	4.48417
GOBP_POSITIVE_REGULATION_OF_LIPID_KINASE_ACTIVITY	0.0996752	0.00641061	4.96318	8.11e-07	1.23e-06	4.39413
GOBP_LAMELLIPODIUM_ASSEMBLY	-0.0746637	-0.0184703	-4.95909	8.28e-07	1.25e-06	4.37438
GOBP_FATTY_ACID_BETA_OXIDATION_USING_ACYL_COA_DEHYDROGENASE	0.122317	-0.0341401	4.95834	8.31e-07	1.25e-06	4.3707
GOBP_NEGATIVE_REGULATION_OF_LIPOPROTEIN_METABOLIC_PROCESS	0.143012	0.00139509	4.93723	9.24e-07	1.38e-06	4.26879
GOBP_LIPID_HYDROXYLATION	0.146337	-0.0067894	4.92456	9.84e-07	1.46e-06	4.20779
GOBP_CHOLESTEROL_EFFLUX	0.0757987	0.00403322	4.8801	1.23e-06	1.82e-06	3.99499
GOBP_CELLULAR_RESPONSE_TO_CHOLESTEROL	-0.101611	-0.00752494	-4.83728	1.52e-06	2.24e-06	3.79175
GOBP_POSITIVE_REGULATION_OF_FATTY_ACID_OXIDATION	0.0965102	0.00710864	4.80134	1.81e-06	2.66e-06	3.62248
GOCC_LOW_DENSITY_LIPOPROTEIN_PARTICLE	0.108434	-0.00724291	4.72291	2.65e-06	3.87e-06	3.25735
GOBP_PHOSPHOLIPID_BIOSYNTHETIC_PROCESS	0.0567885	-0.0236259	4.70396	2.9e-06	4.23e-06	3.16999
GOBP_NEGATIVE_REGULATION_OF_LIPID_METABOLIC_PROCESS	0.0627217	-0.00465929	4.69726	2.99e-06	4.35e-06	3.13915
GOBP_HIGH_DENSITY_LIPOPROTEIN_PARTICLE_CLEARANCE	0.0992274	0.00193073	4.66295	3.53e-06	5.1e-06	2.98207
HP_INTRACELLULAR_ACCUMULATION_OF_AUTOFLUORESCENT_LIPOPIGMENT_STORAGE_MATERIAL	0.11713	-0.0138674	4.65222	3.71e-06	5.35e-06	2.93316
GOMF_LOW_DENSITY_LIPOPROTEIN_PARTICLE_RECEPTOR_BINDING	-0.083612	-0.0179179	-4.63444	4.04e-06	5.8e-06	2.85235
HP_HYPOCHOLESTEROLEMIA	-0.101961	-0.02382	-4.61738	4.38e-06	6.26e-06	2.77512
GOCC_LAMELLIPODIUM	0.0671912	-0.0131537	4.58834	5.02e-06	7.15e-06	2.64424
GOBP_REGULATION_OF_PHOSPHOLIPID_METABOLIC_PROCESS	0.0735562	-0.0142618	4.54885	6.03e-06	8.56e-06	2.46755
GOBP_RESPONSE_TO_FATTY_ACID	-0.0659566	-0.00644116	-4.50177	7.51e-06	1.06e-05	2.25878
GOBP_OLIGOSACCHARIDE_LIPID_INTERMEDIATE_BIOSYNTHETIC_PROCESS	0.0992353	-0.0332533	4.41537	1.11e-05	1.57e-05	1.88119
GOMF_FATTY_ACID_SYNTHASE_ACTIVITY	-0.0998777	-0.0383909	-4.40847	1.15e-05	1.61e-05	1.8513
HP_HYPERLIPOPROTEINEMIA	0.073046	-0.00718272	4.32775	1.65e-05	2.31e-05	1.50542
GOMF_VERY_LONG_CHAIN_FATTY_ACID_COA_LIGASE_ACTIVITY	0.10102	-0.00878227	4.19949	2.91e-05	4.05e-05	0.96845
GOBP_POSITIVE_REGULATION_OF_CHOLESTEROL_STORAGE	0.111684	0.0055922	4.05185	5.46e-05	7.58e-05	0.369731
GOBP_NEGATIVE_REGULATION_OF_LIPID_KINASE_ACTIVITY	0.101537	-0.0169592	4.01784	6.3e-05	8.71e-05	0.234745
GOBP_POSITIVE_REGULATION_OF_LAMELLIPODIUM_MORPHOGENESIS	0.100913	-0.0152114	3.97496	7.53e-05	0.000103667	0.0661441
GOBP_NEGATIVE_REGULATION_OF_LIPID_BIOSYNTHETIC_PROCESS	0.0570989	0.00592595	3.96317	7.91e-05	0.000108173	0.0200716
GOBP_INOSITOL_LIPID_MEDIATED_SIGNALING	0.0572411	-0.0026361	3.96287	7.92e-05	0.000108173	0.0189025
GOBP_REGULATION_OF_PLASMA_LIPOPROTEIN_PARTICLE_LEVELS	0.0581835	0.0154667	3.93844	8.75e-05	0.000119176	-0.0761067
HP_LIPOATROPHY	0.0589138	-0.0175035	3.91498	9.63e-05	0.000130704	-0.166766
GOMF_LONG_CHAIN_FATTY_ACID_TRANSPORTER_ACTIVITY	0.0786063	0.00226742	3.90968	9.85e-05	0.000133075	-0.187196
GOBP_REGULATION_OF_HIGH_DENSITY_LIPOPROTEIN_PARTICLE_CLEARANCE	-0.126571	0.0636248	-3.90576	0.000100041	0.000134726	-0.202288
HP_RENAL_ANGIOMYOLIPOMA	0.11322	-0.0253396	3.88695	0.000107993	0.000144907	-0.274452
GOBP_POSITIVE_REGULATION_OF_CHOLESTEROL_METABOLIC_PROCESS	-0.0954683	-0.0115511	-3.83112	0.000135261	0.000180838	-0.48665
GOBP_SPHINGOLIPID_MEDIATED_SIGNALING_PATHWAY	0.078308	0.02225	3.80396	0.000150767	0.000200841	-0.588825
GOBP_REGULATION_OF_LAMELLIPODIUM_MORPHOGENESIS	-0.0855463	-0.00603812	-3.80096	0.000152576	0.00020252	-0.600049
HP_ABNORMAL_CIRCULATING_APOLIPOPROTEIN_CONCENTRATION	-0.112798	-0.0119248	-3.78848	0.000160334	0.000212055	-0.646717
GOBP_CELLULAR_RESPONSE_TO_LIPOPROTEIN_PARTICLE_STIMULUS	-0.0760295	-0.00225416	-3.73848	0.000195307	0.000257386	-0.832195
GOBP_LIPID_IMPORT_INTO_CELL	0.0612232	-0.000638036	3.6501	0.000275275	0.000361482	-1.15416
GOBP_REGULATION_OF_INTESTINAL_CHOLESTEROL_ABSORPTION	-0.0877203	0.0196416	-3.63953	0.000286674	0.000375116	-1.19217
GOBP_LOW_DENSITY_LIPOPROTEIN_PARTICLE_CLEARANCE	-0.0592811	0.0103073	-3.45954	0.000563218	0.000734373	-1.82284
HP_ELEVATED_CIRCULATING_LONG_CHAIN_FATTY_ACID_CONCENTRATION	0.102027	-0.0308538	3.42613	0.000636363	0.000826824	-1.93645
HP_ABNORMAL_GLYCOSPHINGOLIPID_METABOLISM	0.109366	-0.00143826	3.41199	0.000669932	0.000867385	-1.98424
GOBP_REGULATION_OF_LIPID_STORAGE	0.0528621	-0.00255462	3.28299	0.0010616	0.00136969	-2.41107
GOBP_LIPID_STORAGE	0.0484414	-0.0128648	3.26278	0.00113945	0.001465	-2.4765
GOBP_MEDIUM_CHAIN_FATTY_ACID_CATABOLIC_PROCESS	-0.0934108	-0.0271624	-3.23955	0.00123542	0.00158288	-2.55119
GOBP_FATTY_ACYL_COA_METABOLIC_PROCESS	-0.0484032	-0.0285585	-3.08392	0.00209722	0.00267777	-3.03812
GOMF_PHOSPHOLIPID_SCRAMBLASE_ACTIVITY	0.0744097	0.0203697	3.0382	0.00243986	0.00310451	-3.17671
GOBP_PLASMA_LIPOPROTEIN_PARTICLE_CLEARANCE	0.04856	0.0122181	3.02673	0.00253345	0.00321252	-3.21114
HP_ABNORMAL_HDL_CHOLESTEROL_CONCENTRATION	0.0585536	0.0152355	2.99223	0.00283534	0.00358301	-3.31399
GOMF_LIPOPROTEIN_PARTICLE_RECEPTOR_BINDING	-0.0518139	-0.00941945	-2.96499	0.0030966	0.00389981	-3.39439
HP_GENERALIZED_LIPODYSTROPHY	0.0823351	-0.0253212	2.95961	0.00315066	0.0039544	-3.41017
GOBP_NEGATIVE_REGULATION_OF_SEQUESTERING_OF_TRIGLYCERIDE	0.0875172	-0.0180287	2.93985	0.00335696	0.00419905	-3.46793
GOBP_RETROGRADE_TRANS_SYNAPTIC_SIGNALING_BY_LIPID	0.0774127	-0.0171317	2.82639	0.0047985	0.00598191	-3.79217
GOBP_TRANS_SYNAPTIC_SIGNALING_BY_LIPID	0.0695078	-0.0118751	2.77131	0.00568351	0.00706133	-3.94504
GOBP_FATTY_ACID_DERIVATIVE_CATABOLIC_PROCESS	-0.0567163	-0.0207765	-2.74098	0.00623138	0.00771604	-4.02795
GOBP_POSITIVE_REGULATION_OF_LIPOPROTEIN_PARTICLE_CLEARANCE	-0.0786621	0.00149228	-2.68898	0.00728264	0.00898761	-4.16803
HP_VERY_LONG_CHAIN_FATTY_ACID_ACCUMULATION	0.0595984	-0.0351709	2.65309	0.00809847	0.00996112	-4.26316
GOBP_UNSATURATED_FATTY_ACID_METABOLIC_PROCESS	0.0368701	-0.00436955	2.60272	0.00938152	0.0115009	-4.39455
GOCC_DIHYDROLIPOYL_DEHYDROGENASE_COMPLEX	-0.0651314	-0.0344762	-2.60025	0.00944875	0.011545	-4.40091
GOBP_REGULATION_OF_INTRACELLULAR_LIPID_TRANSPORT	-0.0687255	-0.0141705	-2.59541	0.00958183	0.0116501	-4.41338
GOBP_LIPID_PHOSPHORYLATION	0.0388246	-0.0127159	2.59483	0.00959793	0.0116501	-4.41488
GOMF_LIPOPOLYSACCHARIDE_BINDING	0.0487832	0.00498368	2.53521	0.0113848	0.0137738	-4.56673
GOBP_NEGATIVE_REGULATION_OF_CHOLESTEROL_STORAGE	-0.065396	-0.000648262	-2.53013	0.0115499	0.0139278	-4.57951
GOBP_LIPOPHAGY	-0.0650581	-0.0244983	-2.5131	0.0121191	0.0145273	-4.62215
GOMF_TRIGLYCERIDE_LIPASE_ACTIVITY	-0.0421237	0.0319171	-2.5129	0.0121257	0.0145273	-4.62264
GOBP_REGULATION_OF_FATTY_ACID_METABOLIC_PROCESS	0.0316959	0.0114202	2.46516	0.0138571	0.0165478	-4.74067
HP_INCREASED_INTRAMYOCELLULAR_LIPID_DROPLETS	0.051647	0.000214357	2.45959	0.0140727	0.0167511	-4.75429
GOBP_TRIGLYCERIDE_CATABOLIC_PROCESS	0.0370068	0.0381425	2.43677	0.0149873	0.0177824	-4.80979
GOBP_REGULATION_OF_LIPID_KINASE_ACTIVITY	0.0415207	-0.00228382	2.41915	0.0157289	0.0186024	-4.8523
GOBP_NEGATIVE_REGULATION_OF_LIPID_TRANSPORT	0.0391651	-0.00283404	2.39039	0.0170091	0.0200523	-4.92102
GOBP_HIGH_DENSITY_LIPOPROTEIN_PARTICLE_REMODELING	-0.0486129	0.0219327	-2.32891	0.0200562	0.0235692	-5.06519
GOBP_MEMBRANE_LIPID_BIOSYNTHETIC_PROCESS	0.0301697	-0.0279613	2.28456	0.022541	0.0264052	-5.1669
GOBP_GLYCOLIPID_TRANSPORT	0.057741	-0.00887589	2.21185	0.0271955	0.0317568	-5.32943
GOBP_UNSATURATED_FATTY_ACID_BIOSYNTHETIC_PROCESS	-0.0332097	-0.0111144	-2.09513	0.0364026	0.042374	-5.57946
